# Supplementary material for: Depression-like state behavioural outputs may confer beneficial outcomes in risky environments
Source: Sci Rep. 2019 Mar 7;9:3792. doi: 10.1038/s41598-019-40390-3 (PMC6405905; doi:10.1038/s41598-019-40390-3)
Supplement: Supplementary file 1 — Data set 1 [file 41598_2019_40390_MOESM1_ESM.xlsx]

## Sheet: Dose experiment
Fisk	Tank	Round	Treatment	D0	D1	D2	D3
1	1a	1	5	11.845	0	17.98	23.035
8	1b	1	5	29.705	12.76	26.275	21.315
10	1c	1	5	54.93	69.835	48.67	31.695
14	1d	1	5	96.915	118.535	108.265	24.275
19	5a	1	5	33.52	39.955	63.71	30.055
24	5b	1	5	21.665	38.575	99.645	105.02
26	5c	1	5	27.78	191.555	92.79	79.505
29	5d	1	5	41.095	27.365	65.4	10.785
38	2a	2	5	52.965	74.475	32.995	67.43
46	2b	2	5	7.21	18.45	41.775	18.24
54	2c	2	5	0.915	45.955	48.76	49.225
62	2d	2	5	2.09	18.8	5.425	36.015
41	4a	2	5	1.96	9.935	4.9	4.625
49	4b	2	5	38.765	75.495	50.39	14.895
57	4c	2	5	27.085	50.36	65.175	11.95
63	4d	2	5
35	6a	2	5	40.975	16.41	44.27	1.62
44	6b	2	5	14.15	85.615	160.31	84.18
52	6c	2	5	66.29	17.395	32.17	28.085
60	6d	2	5	32.59	35.565	37.315	15.75
40	1a	2	10	11.42	26.365	31.08	17.22
48	1b	2	10	13.295	41.045	31.235	4.05
55	1c	2	10	50.18	53.325	2.05	21.175
64	1d	2	10	6.38	23.885	13.715	14.43
37	5a	2	10	5.22	2.81	43.97	0.935
43	5b	2	10	30.74	96.62	107.17	105.035
53	5c	2	10	33.53	65.12	83.78	12.12
61	5d	2	10	8.3	37.515	32.705	17.105
34	8a	2	10	34.555	32.14	83	35.715
42	8b	2	10	31.555	19.055	86.51	55.655
51	8c	2	10	11.61	25.585	3.495	7.265
58	8d	2	10	28.75	51.815	21.54	20.145
3	2a	1	15	20.62	11.265	45.02	57.465
6	2b	1	15	58.125	34.25	76.955	77.23
12	2c	1	15	0	39.2	26.89	12.86
13	2d	1	15	0	5.67	7.825	13.305
20	6a	1	15	5.28	67.965	7.885	84.915
23	6b	1	15	3.15	7.995	8.89	45.135
25	6c	1	15	7.785	112.505	66.68	88.21
30	6d	1	15	67.065	25.035	25.465	26.03
4	4a	1	25	0
7	4b	1	25	15.5	37.305	20.92	24.685
33	4c	1	25	0
15	4d	1	25	0	0	0	0
18	8a	1	25	11.185	24.215	20.45	71.585
21	8b	1	25	1.535	40.925	24.34	13.665
28	8c	1	25	46.65	1.73	22.065	2.465
31	8d	1	25	0
2	3a	1	C
5	3b	1	C	45.46	15.19	28.81	43.13
11	3c	1	C	0	7.185	10.585	19.335
16	3d	1	C	41.79	38.47	24.565	31.21
17	7a	1	C	71.32	40.09	61.02	64.87
22	7b	1	C	27.77	18.625	44.285	47.18
27	7c	1	C	83.775	33.465	48.775	72.395
32	7d	1	C	19.485	22.97	18.61	17.725
39	3a	2	C
47	3b	2	C	4.065	5.36	7	63.55
56	3c	2	C	71.745	77.2	8.87	36.275
65	3d	2	C	56.39	13.735	28.885	11.75
36	7a	2	C	3.655	6.475	12.83	39.22
45	7b	2	C	56.06	23.58	1.36	12.84
50	7c	2	C	31.06	18.36	4.865	18.54
59	7d	2	C	37.875	32.11	14.43	10.965

## Sheet: Movement and aggression
Fish#	Tank	Round	Weight	Treatment	Gender	Fight duration	Total agg in 20 min	Total mov in 20 min
1	2a	1	177	Control	F	1	1	35.25
2	4b	1	156.5	Control	M	1	4	151.44
7	8b	1	149	Control	M	1	6	168.85
17	5b	1	202.5	Control	M	1	56	176.27
18	7c	1	213	Control	F	1	17	77.59
22	1d	1	186.5	Control	F	0	37	344.24
33	10c	2	230	Control	M	1	29	256.15
36	14b	2	153	Control	M	0	0	0
39	14d	2	194	Control	M	1	23	189.51
51	13b	2	199	Control	F	0	0	0
53	9d	2	189.5	Control	F	0	0	0
56	15c	2	246.5	Control	M	5	5	71.54
3	6c	1	158.5	Ketamine	F	1	42	604.07
5	4d	1	197	Ketamine	M	1	126	443.26
6	6a	1	167.5	Ketamine		1	30	165.4
20	3b	1	194	Ketamine	M	1	123	538.22
24	5c	1	163	Ketamine	F	1	9	135.28
38	10a	2	201.5	Ketamine	M	1	105	421.87
40	16d	2	238.5	Ketamine	F	1	23	6.27
48	12a	2	240	Ketamine	F	1	82	412.23
54	11c	2	215.5	Ketamine	F	180	60	319.53
60	15a	2	270	Ketamine	M	0	0	0
4	8d	1	180	Isolated	F	96	78	507.71
8	2c	1	153.5	Isolated	F	2	155	393.55
23	3c	1	180	Isolated	M	1	1	37.26
35	16a	2	221.5	Isolated	F	0	0	0
37	12c	2	214.5	Isolated	F	0	0	0
50	11a	2	215.5	Isolated	M	102	29	356.15
55	13d	2	222	Isolated	F	50	25	110.4
